# Supplementary material for: Children's syntactic representation of the transitive constructions in Mandarin Chinese
Source: PLoS One. 2018 Nov 7;13(11):e0206788. doi: 10.1371/journal.pone.0206788 (PMC6221331; doi:10.1371/journal.pone.0206788)
Supplement: S1 Experiment — (XLSX) [file pone.0206788.s001.xlsx]

## Sheet: 2-2.11 year olds
Participant	Age in months	gender			SVOA	BAA	SBAA	Number of trials correct
1	29	1			0	1	0	2
2	29	0			1	0.5	0.5	4
3	32	0			0	1	0	2
4	26	1			1	0	1	4
5	30	1			1	1	1	6
6	31	0			1	0	1	4
7	33	1			1	1	1	6
8	32	1			1	0.5	0.5	4
9	31	0			1	0.5	0.5	4
10	30	1			1	0.5	0	3
11	29	0			0	1	0	2
12	32	1			1	1	1	6
13	29	1			0.5	0.5	0.5	3
14	29	0			0.5	0.5	1	4
15	29	1			1	0.5	1	4
16	29	0			0.5	0.5	1	4
17	32	0			1	1	1	6
18	25	1			1	0.5	0.5	4
19	26	0			0	0	1	2
20	29	1			1	0	1	4
21	27	0			0.5	1	1	5
22	28	0			0	1	0	2
23	28	1			0.5	1	0.5	4
24	27	0			1	0.5	0	3
25	29	1			0.5	0	1	3
26	30	0			1	0.5	0	3
27	28	1			0.5	1	0.5	4
28	28	0			0.5	1	0.5	4
29	25	1			1	1	0.5	5
30	26	1			1	0.5	0.5	4
31	27	0			0.5	0	1	3
32	26	1			1	1	1	6
33	26	0			0.5	1	1	5
34	24	0			0	0.5	0.5	2
35	26	1			1	1	0.5	4
36	27	0			1	0.5	0.5	4
37	26	1			1	1	1	6
38	26	0			0	1	1	4
39	24	0			0	0.5	1	3
40	26	1			0.5	0.5	0.5	3
41	30	1			1	1	1	6
42	29	0			1	1	1	6
	1185				0.00556561	0.00464124	0.00657346
	28.2143				0.395422	0.360668	0.377195	6	8
	2.32207			1	23	20	21	5	3
				0.5	11	16	14	4	17
				0	8	6	7	3	8
								2	6

## Sheet: 3-3.11 year olds
Participant	age in month	gender		SVOA	BAA	SBAA	Number of trials correct
1	36	1		0	1	0	2
2	37	1		1	0.5	1	5
3	37	1		1	1	1	6
4	40	0		1	1	1	6
5	37	0		0	1	1	4
6	39	1		1	1	0.5	5
7	40	0		0.5	1	1	5
8	38	1		1	1	1	6
9	39	0		0.5	1	1	5
10	38	1		1	0	0	2
11	39	0		0.5	1	1	5
12	45	1		1	0.5	1	5
13	47	1		1	1	1	6
14	43	0		0	0	0.5	1
15	38	1		1	1	0.5	5
16	42	1		1	0.5	1	5
17	45	0		1	1	1	6
18	42	0		1	1	0.5	5
19	43	0		1	1	1	6		6	12
20	42	1		0.5	1	0.5	4		5	16
21	42	1		1	0	1	4		4	7
22	40	0		0.5	1	1	5		3	3
23	37	1		1	0	0.5	3		2	4
24	42	0		1	0	1	4		1	1
25	42	1		1	0.5	1	5
26	42	1		1	1	1	6
27	37	1		1	1	1	6
28	43	0		1	1	1	6
29	43	0		0.5	0.5	1	4
30	43	1		0	1	0	2
31	43	0		0	0.5	1	3
32	43	0		0.5	1	1	5
33	43	0		1	1	0.5	5
34	43	0		0.5	1	0.5	4
35	45	0		1	0.5	1	5
36	43	0		1	0	0.5	3
37	42	0		1	1	1	6
38	42	1		0	1	1	4
39	36	1		0	1	0	2
40	37	0		1	0.5	1	5
41	37	0		1	1	1	6
42	40	0		1	1	0.5	5
	40.7619			0.386322	0.370203	0.333914
	2.86109		1	28	29	29
			0.5	8	8	10
			0	7	6	4

## Sheet: 4-4.11 year olds
Participant	gender	age in month		SVOA	BAA	SBAA
1	0	47		1	1	0.5	5
2	0	58		1	0	1	4
3	0	58		1	1	1	6
4	0	55		1	0.5	0.5	4
5	0	49		1	1	1	6
6	0	58		1	1	0.5	5
7	0	56		1	1	1	6
8	0	53		0.5	0	0.5	2		6	22
9	1	49		1	0	0.5	3		5	10
10	1	57		1	1	1	6		4	5
11	0	53		0.5	1	0.5	4		3	2
12	0	58		0.5	1	1	5		2	2
13	1	55		1	1	0.5	5		1	1
14	1	58		1	1	1	6
15	0	56		1	1	1	6
16	0	58		0	1	0.5	3
17	1	57		0	1	1	4
18	1	54		1	1	1	6
19	1	58		1	1	1	6
20	0	52		1	1	1	6
21	0	56		1	1	1	6
22	1	54		1	1	1	6
23	0	57		0	0	0.5	1
24	0	48		1	1	1	6
25	1	55		1	0	0	2
26	0	57		1	1	1	6
27	1	58		1	1	1	6
28	0	54		1	1	1	6
29	1	52		1	1	1	6
30	1	55		0.5	1	1	5
31	1	57		1	1	1	6
32	0	56		1	1	1	6
33	1	54		0.5	1	1	5
34	0	57		1	1	1	6
35	0	54		0.5	0.5	1	4
36	1	55		1	1	0.5	5
37	0	57		1	1	0.5	5
38	0	52		0.5	1	1	5
39	1	56		1	0.5	1	5
40	0	53		1	1	1	6
41	0	56		1	1	1	6
42	1	55		1	1	1	6
		54.9286		35.5	35.5	35.5
		2.59995		0.302189	0.340159	0.258704
			1	32	34	31
			0.5	7	3	11
			0	3	5	1

## Sheet: adults
Participant	gender	age in year		SVOA	BAA	SBAA
1	1	24		1	1	1	6
2	1	22		1	1	1	6
3	0	20		1	0.5	0.5	4
4	0	25		1	1	1	6
5	0	28		1	1	1	6
6	1	20		1	1	1	6
7	0	21		1	1	1	6
8	0	19		1	1	1	6
9	0	28		1	1	1	6
10	0	30		1	1	1	6
11	0	24		1	1	1	6
12	1	30		1	1	1	6
13	0	29		1	1	1	6		6	37
14	0	25		1	1	1	6		5	4
15	1	21		1	1	1	6		4	1
16	1	26		1	1	1	6
17	0	24		1	1	1	6
18	0	27		1	1	1	6
19	1	21		1	1	1	6
20	0	27		1	1	0.5	5
21	1	29		0.5	1	1	5
22	0	22		1	1	1	6
23	1	36		1	1	1	6
24	0	25		1	1	1	6
25	1	31		1	1	0.5	5
26	0	26		1	1	1	6
27	1	24		1	1	1	6
28	0	26		1	1	1	6
29	1	26		1	1	1	6
30	0	22		1	1	1	6
31	1	32		1	1	1	6
32	1	24		1	1	1	6
33	0	33		1	1	1	6
34	1	28		1	0.5	1	5
35	0	23		1	1	1	6
36	0	26		1	1	1	6
37	1	29		1	1	1	6
38	0	26		1	1	1	6
39	0	28		1	1	1	6
40	1	28		1	1	1	6
41	0	28		1	1	1	6
42	0	24		1	1	1	6
		25.881		41.5	41	40.5
		3.74298		0.0780869	0.109042	0.131826
			1	41	40	39
			0.5	1	2	3
			0	0	0	0

## Sheet: Figure
	SVO		BA		(S)BA
	Correct	Incorrect	Correct	Incorrect	Correct	Incorrect
Adult	83	1	82	2	81	3
4-4.11	71	13	71	13	71	13
3-3.11	62	22	66	18	68	14
2--2.11	57	25	56	26	56	26
	SVO	BA	(S)BA
Adult (N= 42)	0.988095	0.97619	0.964286
4;6Year-Olds (N=42)	0.845238	0.845238	0.845238
3;4 Year-Olds (N=42)	0.738095	0.785714	0.809524
2;4 Year-Olds (N=42)	0.678571	0.666667	0.666667
