# Supplementary material for: Children's syntactic representation of the transitive constructions in Mandarin Chinese
Source: PLoS One. 2018 Nov 7;13(11):e0206788. doi: 10.1371/journal.pone.0206788 (PMC6221331; doi:10.1371/journal.pone.0206788)
Supplement: S2 Experiment — (XLSX) [file pone.0206788.s002.xlsx]

## Sheet: 1.11-2.11
Participant	Age in months	gender		SVO	ba	LBEI	SBEI	Number of Trials correct
1	24	1		1	0	1	1	6
2	29	1		1	0	1	1	6
3	31	0		1	0.5	1	1	7
4	31	1		0.5	0.5	0	1	4
5	26	0		1	1	1	1	8
6	28	0		0	1	1	1	6
7	32	1		1	1	1	0.5	7
8	23	1		1	0	0	0.5	3
9	29	0		1	0	0	1	4
10	31	1		0	1	0.5	0.5	4
11	34	1		1	1	1	1	8
12	29	0		0	1	0	0	2
13	33	0		1	1	1	1	8
14	33	0		1	1	1	1	8
15	31	1		0.5	1	0.5	0	4
16	28	1		1	0	1	0.5	5
17	28	0		0	0	1	0.5	3
18	29	1		0	1	0.5	0.5	4
19	26	0		1	1	1	1	8
20	28	1		1	1	1	0.5	7
21	33	0		0	0	0	1	2
22	35	0		0.5	1	1	0.5	6
23	30	1		1	0	1	1	6
24	31	0		1	1	0	1	6
25	31	0		0	1	0	1	4
26	34	1		0.5	1	1	1	7
27	26	0		1	1	1	0	6
28	30	0		1	1	0.5	1	7
	29.75			19	19	19	21			8	5
	3.01386			0.0387566	0.0477925	0.0387566	0.000724435			7	5
			1	17	18	17	17			6	7
			0.5	4	2	4	8			5	1
			0	7	8	7	3			4	6
										3	2
										2	2
										1

## Sheet: 3-3.11
Participant	Age in months	gender		SVO	ba	LBEI	SBEI	Number of Trials correct
1	41	0		1	0	1	1	6
2	42	1		0	1	0.5	1	5
3	43	0		1	1	0.5	0	5
4	45	1		1	0	1	0	4
5	45	0		1	0	1	1	6
6	36	0		1	1	1	1	8
7	37	1		1	1	1	1	8
8	43	1		0.5	0.5	0.5	0.5	4
9	42	1		1	0	0	1	4
10	45	0		1	0	1	1	6
11	37	0		0.5	1	1	1	7
12	39	1		0.5	0	0.5	0.5	3
13	42	1		1	1	1	1	8
14	42	0		1	1	1	1	8
15	44	1		1	0	0	0.5	3
16	45	0		0.5	1	0.5	0.5	5
17	46	1		0.5	1	0.5	0.5	5
18	45	0		1	1	1	0.5	7
19	47	1		1	1	1	1	8
20	42	1		1	1	1	0.5	7
21	42	1		0	1	0	0	2
22	45	0		0	1	0	1	4
23	42	1		1	1	0.5	0	5
24	44	0		1	1	1	1	8
25	37	0		0.5	1	0.5	0	4
26	46	1		1	0.5	1	1	7
27	47	0		1	1	1	1	8
28	47	0		1	1	1	1	8
	42.7857			22	20	20	19.5
	3.18977			0.000160164	0.0156333	0.00499226	0.0134508				8	8
			1	19	19	16	16				7	4
			0.5	6	2	8	7				6	3
			0	3	7	4	5				5	5
											4	5
											3	2
											2	1

## Sheet: 4-4.11
Participant	Age in months	gender		SVO	BA	LBEI	SBEI	Number of Trials correct
1	48	0		1	1	0	1	6
2	59	1		1	1	1	1	8
3	51	1		1	1	0	1	6
4	52	0		1	0	1	1	6
5	53	0		1	1	1	1	8
6	56	1		1	0	1	1	6
7	57	0		1	1	1	1	8
8	59	1		1	1	1	1	8
9	49	1		0.5	1	0.5	0.5	5
10	49	1		1	0	0	1	4
11	50	0		0.5	1	1	1	7
12	51	1		0	1	1	0.5	5
13	51	0		1	1	1	1	8
14	56	1		1	1	1	1	8
15	57	1		1	1	1	1	8
16	50	0		1	1	1	1	8
17	59	1		1	1	1	1	8
18	56	1		0.5	1	1	1	7
19	51	0		0.5	1	0.5	1	6
20	55	0		1	1	1	1	8
21	57	0		1	1	1	1	8
22	48	0		1	1	1	0.5	7
23	48	1		1	1	0.5	1	7
24	49	0		0	1	1	0.5	5
25	55	1		0.5	1	1	1	7
26	54	1		0	1	1	1	6
27	56	0		0.5	1	1	1	7
28	56	0		1	1	1	1	8
	53.2857			22	25	23.5	26
	3.68035		1	19	25	22	24			8	12
			0.5	6	0	3	4			7	6
			0	3	3	3	0			6	6
										5	3
										4	1

## Sheet: adults
Participant	adult	gender		SVO	BA	LBEI	SBEI	Number of Trials correct
1	19	0		1	1	1	1	8
2	21	0		1	1	1	1	8
3	23	0		1	0.5	0.5	1	6
4	24	1		1	1	1	1	8
5	23	0		1	1	1	1	8
6	25	1		1	1	1	1	8
7	27	0		1	1	1	0.5	7
8	33	1		1	1	1	1	8
9	35	0		1	1	1	1	8
10	25	0		1	1	1	1	8
11	26	1		1	1	1	1	8
12	22	0		1	1	1	1	8
13	21	1		1	1	1	1	8
14	19	0		1	1	1	1	8
15	21	1		1	1	1	1	8
16	21	1		1	1	1	1	8
17	20	0		1	1	1	1	8
18	19	0		1	1	1	1	8
19	22	1		1	1	1	1	8
20	21	0		1	1	0.5	1	7
21	23	1		0.5	1	1	1	7
22	25	0		1	1	1	1	8
23	22	1		1	1	1	1	8
24	21	1		1	1	1	1	8
25	19	0		1	1	0.5	1	7
26	20	0		1	1	1	1	8
27	22	1		1	1	1	1	8
28	21	0		1	1	1	1	8
	22.8571			27.5	27.5	26.5	27.5			8	23
	3.82694		1	27	27	25	27			7	4
			0.5	1	1	3	1			6	1
			0	0	0	0	0

## Sheet: Figure
			SVO		BA		Long BEI		Short BEI
			Correct	Incorrect	Correct	Incorrect	Correct	Incorrect	Correct	Incorrect
		Adult	55	1	55	1	53	3	55	1
		4-4.11	44	12	50	6	47	9	52	4
		3-3.11	44	12	40	16	40	16	39	17
		2--2.11	38	18	38	18	38	18	42	16
		SVO	BA	Long BEI	Short BEI
	Adult (N= 28)	0.982143	0.982143	0.946429	0.982143
	4;6Year-Olds (N= 28)	0.785714	0.892857	0.839286	0.928571
	3;4 Year-Olds (N= 28)	0.785714	0.714286	0.714286	0.696429
	2;4 Year-Olds (N= 28)	0.678571	0.678571	0.678571	0.724138
